# Supplementary material for: Effects of hip abducted position during eccentric-only resistance exercise on acute changes in passive stiffness of the biarticular hamstring muscles
Source: PLoS One. 2025 Dec 18;20(12):e0338826. doi: 10.1371/journal.pone.0338826 (PMC12714284; doi:10.1371/journal.pone.0338826)
Supplement: S1 File — (XLSX) [file pone.0338826.s001.xlsx]

## Sheet: Supplementary information 1
Supplementary information1: Time-course change in each measured variable following the resistance exercise sessions in each participant
	Maximal joint range of motion (°)								Passive torque (Nm)								Maximal isometric torque (Nm)
	0° abduction		20° abduction		40° abduction				0° abduction		20° abduction		40° abduction				0° abduction		20° abduction		40° abduction
Participant ID	Pre	5 min	Pre	5 min	Pre	5 min		Participant ID	Pre	5 min	Pre	5 min	Pre	5 min		Participant ID	Pre	5 min	Pre	5 min	Pre	5 min
1	48.6794	49.7781	35.22	42.33	42.39	42.17		1	23.9715	23.1404	24.6714	26.11	24.1	21.26		1	75.1515	80.8818	81.49	82.813	74.58	83.38
2	47.6467	55.425	43.18	44.03	42.37	43.13		2	18.941	20.1221	16.789	13.21	14.04	13.73		2	63.122	52.2736	45.98	36.14	67.8	46.32
3	44.186	56.3589	46.37	52.01	50.49	57.43		3	23.7527	27.9521	26.123	26.33	23.93	27.25		3	59.71	60.2786	69.334	69.33	75.06	68.63
4	50.7229	52.0962	56.59	58.48	55.54	56.5		4	22.353	23.1841	27.29	24.23	18.19	23.75		4	99.954	97.6794	95.89	90.15	101.7	91.25
5	40.3408	49.2837	36.52	45.55	36.6	47.81		5	16.8413	15.9226	14.53	17.41	16.93	17.36		5	104.897	92.7363	105.9	109.01	106.61	109.31
6	61.4016	55.8755	54.03	48.67	67.13	61.43		6	28.2584	28.5646	30.1922	28.78	35.57	29.6		6	114.389	97.7668	101.71	84.68	118.11	103.63
7	59.9733	62.632	71.05	73.14	74.01	75.14		7	23.7527	20.0345	24.67	23.0868	21.79	21.04		7	111.284	102.447	114.87	108.44	110.67	98.12
8	41.1538	49.5474	34.639	55.01	42.1	52.15		8	31.0142	31.8453	27.82	33.38	32.29	30.36		8	73.5767	62.4658	62.82	58.18	82.55	61.15
9	41.6482	42.1316	56.59	50.09	51.23	49.06		9	22.8778	19.5534	38.41	29.61	36.22	28.65		9	95.2734	71.5645	105.46	88.76	99.59	79.44
10	41.9668	57.9079	59.67	64.35	50.24	69.99		10	17.6286	23.6653	24.63	32.77	21.04	31.59		10	56.0793	65.6153	89.55	75.94	73.931	67.4132
11	74.0028	78.1556	73.93	74.32	72.03	71.07		11	42.0375	41.0314	39.41	42.08	44.01	33.12		11	124.363	136.611	124.544	104.28	117.93	116.32
Average	50.1566	55.3811	51.6172	55.2709	53.1027	56.8982		Average	24.6753	25.0014	26.776	26.9997	26.1918	25.2464		Average	88.8909	83.6655	90.6862	82.5203	93.5028	84.0876
Standard deviation	10.7367	9.31549	13.7091	11.155	12.806	11.3975		Standard deviation	7.13581	7.03091	7.56038	7.85967	9.46613	6.27362		Standard deviation	24.1757	24.6887	23.7624	22.158	19.0652	21.9016
Median	47.6467	55.425	54.03	52.01	50.49	56.5		Median	23.7527	23.1841	26.123	26.33	23.93	27.25		Median	95.2734	80.8818	95.89	84.68	99.59	83.38
25th percentile	41.8075	49.6628	39.85	47.11	42.38	48.435		25th percentile	20.647	20.0783	24.65	23.6584	19.615	21.15		25th percentile	68.3493	64.0405	75.412	72.635	74.82	68.0216
75th percentile	55.3481	57.1334	58.13	61.415	61.335	65.71		75th percentile	26.115	28.2584	29.0061	31.19	33.93	29.98		75th percentile	108.09	97.7231	105.68	97.215	108.64	100.875
	Shear modulus of the biceps femoris long head (kPa)								Shear modulus of the semitendinosus (kPa)								Shear modulus of the semimembranosus (kPa)
	0° abduction		20° abduction		40° abduction				0° abduction		20° abduction		40° abduction				0° abduction		20° abduction		40° abduction
Participant ID	Pre	5 min	Pre	5 min	Pre	5 min		Participant ID	Pre	5 min	Pre	5 min	Pre	5 min		Participant ID	Pre	5 min	Pre	5 min	Pre	5 min
1	89.4333	86.9667	95.5	90.9667	95.4833	80.15		1	76.8333	67.45	76.9167	62.35	71.75	56.3667		1	123.933	108.9	121.283	127.3	112.8	97.2
2	101.383	93.5833	102.017	94.7333	108.983	115.633		2	74.7333	78.5	123.667	105.15	61.8833	80		2	111.533	99.7667	111.783	104.333	103.533	115.033
3	91.35	84.2833	82.8333	68.1667	88.5	82.55		3	65.55	52.8667	71.9167	57.5167	54.8667	52.5167		3	117.133	93.8	134.367	117.133	101.233	104.033
4	80.9	76.4167	89.7167	71	97.1333	80.4333		4	57.05	47.8833	54.8333	39.8333	74.6	64.85		4	113.417	96.9667	114.383	89.1	102.75	85.5333
5	76.7833	55.35	77.7667	69.3167	73.9167	73.7		5	38.75	27.75	36.6333	31.7667	38.5833	31.55		5	114.267	94.75	120.967	107.45	117.483	110.95
6	103.9	87.8833	104.933	93.1333	94.3	86.25		6	70.6333	53.5833	60.55	47.5333	54.9	41.8333		6	111.683	99.5167	117.2	117.3	103.25	102.267
7	25.3333	33.2	40.75	32.8833	22.7167	23.65		7	17.7	17.4833	21.85	20.55	19.7833	17.65		7	45.15	48.2833	90.5667	73.4667	62.5333	64.9167
8	79.5167	69.35	73	68.3833	91.1	74.5667		8	44.4333	37.5	51.6833	52.4	47.0667	35.0333		8	124.633	116.667	111.833	118.783	115.183	105.05
9	90.5667	75.0667	89.4	86.2833	87.7333	71.05		9	76.5667	54.5667	65.3333	64.95	65.25	47.1167		9	115.2	91.6167	117.533	100.917	111.067	95.6333
10	89.0667	81.8667	84.6	65.9	79.6833	79.5667		10	42.5167	37.7833	40.6667	34.75	41.8167	34.25		10	100.183	89.9167	102.2	84.3833	102.6	92.2167
11	100.467	77.1833	100.283	88.7333	100.783	75.1667		11	79.85	65.2667	75.7833	66.0333	67.6667	46.7333		11	118.533	95.05	115.333	102.333	93.8667	82.8667
Average	84.4273	74.65	85.5273	75.4091	85.4848	76.6106		Average	58.6015	49.1485	61.803	52.9848	54.3788	46.1727		Average	108.697	94.1121	114.314	103.864	102.391	95.9727
Standard deviation	21.5482	17.2005	17.9681	18.118	22.9185	21.301		Standard deviation	20.2208	18.017	26.8231	22.761	16.492	17.1783		Standard deviation	22.0846	17.0945	11.1262	16.3524	14.9663	14.2673
Median	89.4333	77.1833	89.4	71	91.1	79.5667		Median	65.55	52.8667	60.55	52.4	54.9	46.7333		Median	114.267	95.05	115.333	104.333	103.25	97.2
25th percentile	80.2083	72.2083	80.3	68.275	83.7083	74.1333		25th percentile	43.475	37.6417	46.175	37.2917	44.4417	34.6417		25th percentile	111.608	92.7083	111.808	95.0083	101.917	88.875
75th percentile	95.9083	85.625	97.8917	89.85	96.3083	81.4917		75th percentile	75.65	59.9167	73.85	63.65	66.4583	54.4417		75th percentile	117.833	99.6417	119.25	117.217	111.933	104.542

## Sheet: Supplementary information 2
Supplementary information2: Measured variable during the resistance exercise sessions in each participant
	Relative torque to maximal voluntary eccentric torque (%)					Root-mean-square of electromyograms (%)
Participant ID	0° abduction	20° abduction	40° abduction			Biceps femoris long head			Semitendinosus			Semimembranosus
1	51.0435	51.8908	49.1902		Participant ID	0° abduction	20° abduction	40° abduction	0° abduction	20° abduction	40° abduction	0° abduction	20° abduction	40° abduction
2	51.8068	52.779	51.4899		1	88.6288	92.0994	36.2288	79.2021	86.8591	38.8277	89.311	66.2096	65.3022
3	46.7092	48.092	50.4464		2	63.2292	40.0457	58.3582	39.7338	41.5975	38.6656	40.6115	28.9307	41.843
4	48.2367	48.2	48.6479		3	48.9623	58.5019	68.0198	36.0013	53.6709	55.9677	73.8229	74.7243	47.6034
5	46.7796	53.5796	49.1862		4	44.9537	7.82224	15.128	29.0806	10.2081	9.85929	46.5522	17.43	18.4365
6	51.4575	52.7698	54.1591		5	54.9499	131.084	66.4227	61.4889	72.0837	48.5627	74.2938	88.3185	55.6811
7	50.7188	53.3431	49.7388		6	55.5761	71.4672	55.321	54.6412	59.3074	56.6358	53.3663	104.883	62.2203
8	39.8161	48.0377	44.1781		7	98.4112	101.543	61.6414	73.199	100.119	69.845	87.4452	109.635	70.3816
9	46.1237	50.2073	44.4528		8	92.0399	55.9683	60.9594	94.8377	30.4423	43.6415	64.3834	39.5345	29.3637
10	41.9436	48.939	50.2404		9	132.743	87.3324	69.3648	87.9203	76.5268	41.333	90.7789	82.5814	55.2542
11	45.7271	48.9325	47.2828		10	62.3544	80.1766	57.6732	59.5462	69.837	72.5308	61.6599	96.4522	64.4177
Average	47.3057	50.6155	49.0011		Average	74.1849	72.6041	54.9117	61.5651	60.0652	47.5869	68.2225	70.8699	51.0504
Standard deviation	3.91602	2.27666	2.89937		Standard deviation	27.9093	34.3922	16.8211	22.3245	27.0368	17.9662	17.9559	32.2987	16.8326
Median	46.7796	50.2073	49.1902		Median	62.7918	75.8219	59.6588	60.5175	64.5722	46.1021	69.1031	78.6528	55.4677
25th percentile	45.9254	48.5662	47.9654		25th percentile	55.1065	56.6017	55.909	43.4607	44.6158	39.454	55.4397	46.2033	43.2831
75th percentile	50.8812	52.7744	50.3434		75th percentile	91.1871	90.9076	65.2273	77.7013	75.416	56.4688	84.1573	94.4188	63.8684
